# Supplementary material for: Cognitive Stimulation and Its Effects on Well-Being, Executive Functions, and Brain-Derived Neurotrophic Factor in Older Adults from a Mexican Geriatric Center: A Quasi-Experimental Study
Source: Nurs Rep. 2025 Apr 30;15(5):151. doi: 10.3390/nursrep15050151 (PMC12113664; doi:10.3390/nursrep15050151)
Supplement: Supplementary file 1 [file nursrep-15-00151-s001.zip]

Archive with 2 entries (2 files):
- nursrep-3525323-Supplementary Material File S1.docx
- nursrep-3525323-Supplementary Material Table S1 STROBE-checklist.docx
